# Supplementary material for: Expanding Genetic and Clinical Spectra of Inherited Retinal Dystrophies: Identification of Three Novel PRPH2 Variants
Source: Biomedicines. 2025 Jun 23;13(7):1531. doi: 10.3390/biomedicines13071531 (PMC12292585; doi:10.3390/biomedicines13071531)
Supplement: Supplementary file 1 [file biomedicines-13-01531-s001.zip]

Archive with 3 entries (3 files):
- Figure S1.pptx
- Supplementary table 1.xlsx
- supplementary table 2.pdf
