# Supplementary material for: Expanding Genetic and Clinical Spectra of Inherited Retinal Dystrophies: Identification of Three Novel PRPH2 Variants
Source: Biomedicines. 2025 Jun 23;13(7):1531. doi: 10.3390/biomedicines13071531 (PMC12292585; doi:10.3390/biomedicines13071531)
Supplement: Supplementary file 1 [file biomedicines-13-01531-s001.zip › Supplementary table 1.xlsx]

## Sheet: Sheet 1
Genes	Locus	OMIM	Phenotype (OMIM number)	Inheritance
ABCA4	1p22.1	*601691	Macular degeneration age-related 2 (#153800); Cone-rod dystrophy 3 (#604116); Fundus flavimaculatus (#248200); Retinal dystrophy early-onset severe (#248200); Retinitis pigmentosa 19 (#601718); Stargardt disease 1(#248200)	AD; AR; AR; AR; AR; AR
ADAM9	8p11.22	*602713	Cone-rod dystrophy 9 (#612775)	AR
AIPL1	17p13.2	*604392	Cone-rod dystrophy (#604393); Retinitis pigmentosa juvenile (#604393); Leber congenital amaurosis 4 (#604393)	AD, AR
ALMS1	2p13.1	*606844	Alstrom syndrome (#203800)	AR
ARL2BP	16q13	*615407	Retinitis pigmentosa 82 with or without situs inversus (#615434)	AR
ARL6	3q11.2	*608845	Bardet-Biedl syndrome 1 (#209900); Bardet-Biedl syndrome 3 (#600151); Retinitis pigmentosa 55 (#613575)	AR, DR; AR; AR
BEST1	11q12.3	*607854	Microcornea, rod-cone dystrophy, cataract, and posterior staphyloma 2 (#193220); Bestrophinopathy, autosomal recessive (#611809); Macular dystrophy, vitelliform 2 (#153700); Retinitis pigmentosa-50 (#613194); Retinitis pigmentosa concentric (#613194); Vitreoretinochoroidopathy (#193220)	AD; na; AD; na; na; AD
CA4	17q23.1	*114760	Retinitis pigmentosa 17 (#600852)	na
CACNA1F	Xp11.23	*300110	Aland Island eye disease (#300600); Cone-rod dystrophy X-linked 3 (#300476); Night blindness, congenital stationary (incomplete) 2A, X-linked (#300071)	XL
CACNA2D4	12p13.33	*608171	Retinal cone dystrophy 4 (#610478)	AR
CDH23	10q22.1	*605516	Pituitary adenoma 5, multiple types (#617540); Deafness autosomal recessive 12 (#601386); Usher syndrome type 1D (#601067); Usher syndrome type 1D/F digenic (#601067)	AD; AR; AR, DR; AR, DR
CDHR1	10q23.1	*609502	Cone-rod dystrophy 15 (#613660); Macular dystrophy retinal (#613660); Retinitis pigmentosa 65 (#613660)	AR; AR; AR
CERKL	2q31.3	*608381	Retinitis pigmentosa 26 (#608380)	AR
CIB2	15q25.1	*605564	Deafness, autosomal recessive 48 (#609439); Usher syndrome type IJ (#614869)	AR; AR
CLRN1	3q25.1	*606397	Retinitis pigmentosa 61 (#614180); Usher syndrome type 3A (#276902)	na; AR
CNGA1	4p12	*123825	Retinitis pigmentosa 49 (#613756)	AR
CNGB1	16q21	*600724	Retinitis pigmentosa 45 (#613767)	AR
CNNM4	2q11.2	*607805	Jalili syndrome (#217080)	AR
CRB1	1q31.3	*604210	Leber congenital amaurosis 8 (#613835); Pigmented paravenous chorioretinal atrophy (#172870); Retinitis pigmentosa-12 (#600105)	AR; AD; AR
CRX	19q13.33	*602225	Cone-rod retinal dystrophy-2 (#120970); Leber congenital amaurosis 7 (#613829)	AR; na
DHDDS	1p36.11	*608172	Retinitis pigmentosa 59 (#613861)	AR
EYS	6q12	*612424	Retinitis pigmentosa 25 (#602772)	AR
FAM161A	2p15	*613596	Retinitis pigmentosa 28 (#606068)	AR
FSCN2	17q25.3	*607643	Retinitis pigmentosa 30 (#607921)	AR
GUCA1A	6p21.1	*600364	Cone dystrophy-3 (#602093); Cone-rod dystrophy 14 (#602093)	AD; AD
GUCA1B	6p21.1	*602275	Retinitis pigmentosa 48 (#613827)	AD
GUCY2D	17p13.1	*600179	Choroidal dystrophy, central areolar 1 (#215500); Cone-rod dystrophy 6 (#601777); Leber congenital amaurosis 1 (#204000); Night blindness, congenital stationary, type 1I (#618555)	AD; AD, AR; AR; AR
IDH3B	20p13	*604526	Retinitis pigmentosa 46 (#612572)	AR
IMPDH1	7q32.1	*146690	Leber congenital amaurosis 11 (#613837); Retinitis pigmentosa 10 (#180105)	AD; AD
IMPG2	3q12.3	*607056	Macular dystrophy vitelliform 5 (#616152); Retinitis pigmentosa 56 (#613581)	AD; AR
KCNV2	9p24.2	*607604	Retinal cone dystrophy 3B (#610356)	AR
KLHL7	7p15.3	*611119	PERCHING syndrome (#617055); Retinitis pigmentosa 42 (#612943)	AR; AD
LRAT	4q32.1	*604863	Retinal dystrophy, early-onset severe (#613341); Leber congenital amaurosis 14 (#613341); Retinitis pigmentosa juvenile (#613341)	AR; AR; AR
MAK	6p24.2	*154235	Retinitis pigmentosa 62 (#614181)	AR
MERTK	2q13	*604705	Retinitis pigmentosa 38 (#613862)	AR
MYO7A	11q13.5	*276903	Deafness, autosomal dominant 11 (#601317); Deafness, autosomal recessive 2 (#600060); Usher syndrome, type 1B (#276900)	AD; AR; AR
NEK2	1q32.3	*604043	Retinitis pigmentosa 67 (#615565)	AR
NPHP4	1p36.31	*607215	Nephronophthisis 4 (#606966); Senior-Loken syndrome 4 (#606996)	AR; AR
NR2E3	15q23	*604485	Enhanced S-cone syndrome (#268100); Retinitis pigmentosa 37 (#611131)	AR; AD, AR
NRL	14q11.2-q12	*162080	Retinal degeneration, autosomal recessive, clumped pigment type; Retinitis pigmentosa 27 (#613750)	na; AD
OFD1	Xp22.2	*300170	Retinitis pigmentosa 23 (#300424); Joubert syndrome 10 (#300804); Orofaciodigital syndrome I (#311200); Simpson-Golabi-Behmel syndrome, type 2 (#300209)	XLR; XLR; XLD; XLR
OPA1	3q29	*605290	Mitochondrial DNA depletion syndrome 14 (#encephalocardiomyopathic type) (#616896); Glaucoma, normal tension susceptibility to (#606657); Behr syndrome (#210000); Optic atrophy 1 (#165500); Optic atrophy plus syndrome (#125250)	AR; na; AR; AD; AD
OPA3	19q13.32	*606580	3-methylglutaconic aciduria, type III (#258501); Optic atrophy 3 with cataract (#165300)	AR; AD
OPHN1	Xq12	*300127	Intellectual developmental disorder, X-linked syndromic, Billuart type (#300486)	XLR
PCDH15	10q22.1	*605514	Usher syndrome, type 1D/F digenic (#601067); Usher syndrome, type 1D (#601067); Usher syndrome, type 1D/F digenic (#601067)	AR, DR; AR, DR; AR, DR
PDE6A	5q32	*180071	Retinitis pigmentosa 43 (#613810)	AR
PDE6B	4p16.3	*180072	Night blindness, congenital stationary, autosomal dominant 2 (#163500); Retinitis pigmentosa-40 (#613801)	AD; AR
PDE6C	10q23.33	*600827	Cone dystrophy 4 (#613093)	AR
PDE6G	17q25.3	*180073	Retinitis pigmentosa 57 (#613582)	AR
PITPNM3	17p13.2-p13.1	*608921	Cone-rod dystrophy 5 (#600977)	AD
PNPLA6	19p13.2	*603197	Laurence-Moon syndrome (#245800); Boucher-Neuhauser syndrome (#215470); Oliver-McFarlane syndrome (#275400); Spastic paraplegia 39, autosomal recessive (#612020)	AR; AR; AR; AR
PRCD	17q25.1	*610598	Retinitis pigmentosa 36 (#610599)	na
PROM1	4p15.32	*604365	Cone-rod dystrophy 12 (#612657); Macular dystrophy retinal 2 (#608051); Retinitis pigmentosa 41 (#612095); Stargardt disease 4 (#603786)	AD, AR; AD; AD
PRPF3	1q21.2	*607301	Retinitis pigmentosa 18 (#601414)	AD
PRPF31	19q13.42	*606419	Retinitis pigmentosa 11 (600138)	AD
PRPF6	20q13.33	*613979	Retinitis pigmentosa 60 (#613983)	AD
PRPF8	17p13.3	*607300	Retinitis pigmentosa 13 (#600059)	AD
PRPH2	6p21.1	*179605	Choroidal dystrophy central areolar 2 (#613105); Leber congenital amaurosis 18 (#608133); Macular dystrophy patterned 1 (#169150); Macular dystrophy vitelliform 3 (#608161); Retinitis pigmentosa 7 and digenic form (#608133); Retinitis punctata albescens (#136880)	AD; AD, AR, DD; AD; AD; AD, AR, DD; AD, AR
RAX2	19p13.3	*610362	Macular degeneration age-related 6 (#613757); Cone-rod dystrophy 11 (#610381); Retinitis pigmentosa 95 (#620102)	na; AD; AR
RBP3	10q11.22	*180290	Retinitis pigmentosa 66 (#615233)	AR
RDH12	14q24.1	*608830	Leber congenital amaurosis 13 (#612712)	AD; AR
RGR	10q23.1	*600342	Retinitis pigmentosa 44 (#613769)	na
RHO	3q22.1	*180380	Night blindness, congenital stationary, autosomal dominant 1 (#610445); Retinitis pigmentosa 4, autosomal dominant or recessive (#613731); Retinitis punctata albescens (#136880)	AD; AD, AR; AD, AR
RIMS1	6q13	*606629	Cone-rod dystrophy-7 (#603649)	AD
RLBP1	15q26.1	*180090	Bothnia retinal dystrophy (#607475); Fundus albipunctatus (#136880); Newfoundland rod-cone dystrophy (#607476); Retinitis punctata albescens (#136880)	AR; AD, AR; na; AD, AR
ROM1	11q12.3	*180721	Retinitis pigmentosa 7, digenic form (#608133)	AD, AR, DD
RP1	8q11.23-q12.1	*603937	Retinitis pigmentosa 1 (#180100)	AD, AR
RP2	Xp11.3	*300757	Retinitis pigmentosa 2 (#312600)	XL
RP9	7p14.3	*607331	Retinitis pigmentosa 9 (#180104)	AD
RP1L1	8p23.1	*608581	Occult macular dystrophy (#613587); Retinitis pigmentosa 88 (#618826)	AD; AR
RPE65	1p31.3	*180069	Leber congenital amaurosis 2 (#204100); Retinitis pigmentosa 20 (#613794); Retinitis pigmentosa 87 with choroidal involvement (#618697)	AR; AR; AD
RPGR	Xp11.4	*312610	Cone-rod dystrophy, X-linked, 1 (#304020); Macular degeneration, X-linked atrophic (#300834); Retinitis pigmentosa 3 (#300029); Retinitis pigmentosa, X-linked, and sinorespiratory infections, with or without deafness (#300455)	XLR; XLR; XL; XL
RPGRIP1	14q11.2	*605446	Cone-rod dystrophy 13 (#608194); Leber congenital amaurosis 6 (#613826)	AR; AR
SAG	2q37.1	*181031	Oguchi disease-1 (#258100); Retinitis pigmentosa 47, autosomal recessive (#613758); Retinitis pigmentosa 96, autosomal dominant (#620228)	AR; AR; AD
SEMA4A	1q22	*607292	Cone-rod dystrophy 10 (#610283); Retinitis pigmentosa 35 (#610282)	AR; AR
SNRNP200	2q11.2	*601664	Retinitis pigmentosa 33 (#610359)	AD
SOX3	Xq27.1	*313430	Intellectual developmental disorder, X-linked, with isolated growth hormone deficiency (#300123); Panhypopituitarism, X-linked (#312000)	XL
SPATA7	14q31.3	*609868	Leber congenital amaurosis 3 (#604232); Retinitis pigmentosa 94, variable age at onset, autosomal recessive (#604232)	AR; AR
TOPORS	9p21.1	*609507	Retinitis pigmentosa 31 (#609923)	AD
TTC8	14q31.3	*608132	Retinitis pigmentosa 51 (#613464); Bardet-Biedl syndrome 8 (#615985)	AR; AR
TULP1	6p21.31	*602280	Leber congenital amaurosis 15 (#613843); Retinitis pigmentosa 14 (#600132)	AR; AR
USH1C	11p15.1	*605242	Deafness, autosomal recessive 18A (#602092); Usher syndrome type 1C (#276904)	AR; AR
USH1G	17q25.1	*607696	Usher syndrome type 1G (#606943);	AR
USH2A	1q41	*608400	Retinitis pigmentosa 39 (#613809); Usher syndrome type 2A (#276901)	AR; AR
ZNF513	2p23.3	*613598	Retinitis pigmentosa 58 (#613617)	AR

## Sheet: Foglio3
											AR
